# Supplementary material for: Role of Concomitant Coronary Artery Bypass Grafting in Valve Surgery for Infective Endocarditis
Source: J Clin Med. 2021 Jun 28;10(13):2867. doi: 10.3390/jcm10132867 (PMC8267636; doi:10.3390/jcm10132867)
Supplement: Supplementary file 1 [file jcm-10-02867-s001.zip]

Archive with 1 entries (1 files):
- jcm-1231625-supplementary.pdf
